# Supplementary material for: Marker Assisted Selection of Malic-Consuming Saccharomyces cerevisiae Strains for Winemaking. Efficiency and Limits of a QTL’s Driven Breeding Program
Source: J Fungi (Basel). 2021 Apr 15;7(4):304. doi: 10.3390/jof7040304 (PMC8071496; doi:10.3390/jof7040304)
Supplement: Supplementary file 1 [file jof-07-00304-s001.zip]

Archive with 9 entries (9 files):
- Figure S1.tiff
- Figure S2.png
- Figure S3.png
- Table S1.xlsx
- Table S2.xlsx
- Table S3.xlsx
- Table S4.csv
- Table S5.csv
- Table S6.xlsx
