# Supplementary material for: Marker Assisted Selection of Malic-Consuming Saccharomyces cerevisiae Strains for Winemaking. Efficiency and Limits of a QTL’s Driven Breeding Program
Source: J Fungi (Basel). 2021 Apr 15;7(4):304. doi: 10.3390/jof7040304 (PMC8071496; doi:10.3390/jof7040304)
Supplement: Supplementary file 1 [file jof-07-00304-s001.zip › Table S4.csv]

Strain	Lag phase	MAC	AceticAcid	V50_80	II_661	IV_31	IV_360	IV_414	VII_427	VII_480	XI_382	XI_632	XII_53	XV_1052	XV_491	NB enhancer
FMGS-1_100	7.5	48,79810491	0.5104379855	1.3543942135	G	A	G	T	A	G	T	T	C	A	C	7
FMGS-1_118	10	51,94984143	0.2438426785	1.0689285715	G	C	G	T	G	G	T	T	C	A	T	8
FMGS-1_122	10.5	48,88104535	0.26891009	0.980815508	G	C	G	T	G	G	T	T	C	A	C	9
FMGS-1_128	8.5	59,16565925	0.1466217725	1.102657343	G	C	G	T	G	G	T	T	C	A	C	9
FMGS-1_140	10.2	56,72940271	0.138905828	1.232875924	G	A	G	T	A	G	T	T	T	A	C	6
FMGS-1_155	9	56,67744623	0.109020656	1.0782082325	G	C	G	T	G	G	T	T	C	A	C	9
FMGS-1_158	9.33333333333333	44,15440405	0.0961042893333333	1.63582924166667	G	C	G	T	G	G	T	T	T	A	C	8
FMGS-1_176	10	68,86969013	0.248246413	0.9869407895	G	A	G	T	G	G	T	T	T	G	T	7
FMGS-1_180	10	66,96206013	0.170334189	1.714717742	G	C	G	T	A	G	T	T	T	A	T	6
FMGS-1_182	8.5	47,22223664	0.1947241025	0.9986161525	G	A	G	T	A	G	T	T	T	G	C	7
FMGS-1_186	8	56,31900114	0.458565507	1.697952498	G	C	G	T	A	G	T	T	C	G	C	9
FMGS-1_189	11.3333333333333	36,96623303	0.188695629	1.781547619	G	A	G	T	A	G	T	T	T	A	C	6
FMGS-1_190	10.5	56,17980362	0.0775170175	0.7825865	G	A	G	T	A	G	T	T	T	A	T	5
FMGS-1_191	11.5	60,97902483	0.2917677925	1.58333927225	G	A	G	T	A	G	T	T	T	A	C	6
FMGS-1_196	10	65,4691323	0.166946701	1.070060911	G	C	G	T	A	G	T	T	T	G	T	7
FMGS-1_203	12.5	59,41448057	0.1815128995	0.865072765	G	A	G	T	A	G	T	T	T	G	C	7
FMGS-1_204	9.75	43,47859309	0.26195789825	1.3433703645	G	A	G	T	A	G	T	T	T	A	C	6
FMGS-1_206	9.5	49,4616284	0.228598983	1.03495671	G	C	G	T	G	G	T	T	C	A	T	8
FMGS-1_211	11	52,03278186	0.225211495	0.95237395	G	A	G	T	A	G	T	T	T	A	T	5
FMGS-1_215	12.2	64,3599227	0.1740002034	1.3769316212	G	A	G	T	A	G	T	T	T	A	C	6
FMGS-1_217	9.6	50,81114191	0.2176310494	1.206348554	G	A	G	T	A	G	T	T	T	A	C	6
FMGS-1_28	10.5	39,25995491	0.2360514565	0.787080344	G	A	G	T	G	G	T	T	C	A	C	8
FMGS-1_280	7.5	55,85207721	0.246806731	1.1682218845	G	C	G	T	NA	G	T	T	C	G	C	9
FMGS-1_284	9	41,58632246	0.249516721	0.95237395	G	C	G	T	A	G	T	T	C	G	C	9
FMGS-1_291	9.2	49,89511088	0.2630233888	1.5604299894	G	C	G	T	A	G	T	T	T	A	C	7
FMGS-1_298	10	54,66019246	0.353553378333333	1.863861589	G	A	G	T	G	G	T	T	C	G	T	8
FMGS-1_299	8	57,51088592	0.2386767595	1.174712644	G	C	G	T	G	G	T	T	C	G	C	10
FMGS-1_307	9	47,06039114	0.287117838	1.05180584	G	C	G	T	A	G	T	T	C	G	C	9
FMGS-1_312	9	48,05567634	0.1583932935	1.2413903745	G	C	G	T	G	G	T	T	C	G	T	9
FMGS-1_313	8.5	50,70977026	0.3064265195	0.9282985075	G	C	G	T	G	G	T	T	C	G	T	9
FMGS-1_328	9.33333333333333	53,00138376	0.333228450333333	1.47463903733333	G	C	G	T	A	G	T	T	C	G	C	9
FMGS-1_348	8.5	48,71919985	0.3325101775	0.9042420815	G	C	G	T	A	G	T	T	C	G	T	8
FMGS-1_350	9	53,86150678	0.12824465	1.0328666175	G	C	G	T	NA	G	T	T	C	G	C	9
FMGS-1_37	11.5	26,23830664	0.12189311	0.760172552	G	A	G	T	A	G	T	T	C	A	T	6
FMGS-1_374	9.5	58,83793287	0.1912519275	0.8828733765	G	C	G	T	G	G	T	T	C	G	C	10
FMGS-1_382	9.33333333333333	29,22512579	0.283545293	1.60430232566667	G	C	G	T	A	G	T	T	T	A	T	6
FMGS-1_40	8	31,98980695	0.142399958666667	1.505271318	G	A	G	T	G	G	T	T	C	G	C	9
FMGS-1_402	10.2	39,54414462	0.1867371586	1.2591867956	G	A	G	T	A	G	T	T	T	A	C	6
FMGS-1_404	10.5	61,32614592	0.234273025	0.9539772725	G	C	G	T	A	G	T	T	C	G	C	9
FMGS-1_405	10.8	40,73848688	0.2632943878	1.3374995854	G	A	G	T	G	G	T	T	T	A	T	6
FMGS-1_414	12	54,19326851	0.0923372775	1.1547272725	G	C	G	T	G	G	T	T	C	G	T	9
FMGS-1_45	10.5	57,51088592	0.209544363	0.9220383275	G	C	G	T	A	G	T	T	C	G	C	9
FMGS-1_476	9	40,42515636	0.3342039215	0.860625	G	C	G	T	G	G	T	T	C	G	C	10
FMGS-1_477	11	37,51916926	0.282416130333333	1.37372727266667	G	C	G	T	A	G	T	T	T	A	T	6
FMGS-1_482	9.5	65,1414059	0.382983749	1.3475619195	G	C	G	T	G	G	T	T	C	G	C	10
FMGS-1_500	10	48,23630219	0.2444599544	1.4211723904	G	A	G	T	A	G	T	T	T	A	T	5
FMGS-1_509	7.5	53,19798331	0.2291917935	0.92390625	G	C	G	T	A	G	T	T	C	G	T	8
FMGS-1_544	10	51,28851019	0.2842968136	1.5480601924	G	A	G	T	G	G	T	T	T	A	T	6
FMGS-1_560	7.5	52,7003407	0.178040724	0.9376214575	G	C	G	T	A	G	T	T	C	G	C	9
FMGS-1_564	8	55,02267287	0.285762843	1.0645833335	G	C	G	T	A	G	T	T	C	G	C	9
FMGS-1_565	7	53,03210243	0.1976881545	0.888643791	G	C	G	T	G	G	T	T	C	G	T	9
FMGS-1_573	12.5	67,13197636	0.1194371815	1.304186321	G	C	G	T	G	G	T	T	C	G	C	10
FMGS-1_594	8.5	59,16969461	0.2095443625	1.0782082325	G	C	G	T	G	G	T	T	C	G	C	10
FMGS-1_633	9.66666666666667	45,81321274	0.171758188666667	1.99446428566667	G	A	G	T	A	G	T	T	C	G	T	7
FMGS-1_643	8.33333333333333	51,34257506	0.205633069	1.75315610866667	G	A	G	T	A	G	T	T	C	G	C	8
FMGS-1_647	10.75	65,75068997	0.194087380333333	1.1008328345	G	C	G	T	A	G	T	T	C	G	T	8
FMGS-1_655	9.33333333333333	61,29542725	0.250799575666667	1.61536293166667	G	C	G	T	G	G	T	T	C	G	T	9
FMGS-1_668	9	58,17440939	0.2373217645	0.945764292	G	C	G	T	G	G	T	T	C	G	T	9
FMGS-1_672	8.8	37,95168827	0.1945961308	1.6881635626	G	A	G	T	G	G	T	T	T	A	C	7
FMGS-1_674	10	48,8850807	0.3308164335	0.9893682065	G	C	G	T	G	G	T	T	C	G	T	9
FMGS-1_71	10	66,27185332	0.312903522333333	1.73177489166667	G	C	G	T	G	G	T	T	C	G	C	10
FMGS-1_72	9	52,53445982	0.243080494	0.96953125	G	C	G	T	G	G	T	T	C	G	T	9
FMGS-1_720	9.75	51,3579344	0.37628561875	1.60817357425	G	A	G	T	G	G	T	T	T	A	T	6
FMGS-1_736	9.5	54,02738765	0.1915906765	1.08442029	G	C	G	T	A	G	T	T	C	G	C	9
FMGS-1_744	12.6666666666667	65,71891711	0.172887351333333	1.813989442	G	C	G	T	G	G	T	T	T	A	T	7
FMGS-1_772	10	50,64526103	0.3239981728	1.8234305898	G	A	G	T	A	G	T	T	T	A	T	5
FMGS-1_795	8.5	50,37800851	0.1438270955	0.9432831325	G	C	G	T	A	G	T	T	C	G	T	8
FMGS-1_796	9	60,742491	0.407753186333333	1.819469697	G	C	G	T	G	G	T	T	C	G	C	10
FMGS-1_81	9	34,6193259	0.2725516395	0.9188811185	G	C	G	T	G	G	T	T	C	G	C	10
FMGS-1_811	9	54,19326853	0.178718222	1.035223325	G	C	G	T	A	G	T	T	C	G	T	8
FMGS-1_823	9.5	48,22155721	0.1980269035	0.860357143	G	C	G	T	G	G	T	T	C	G	C	10
FMGS-1_853	9.6	40,60578218	0.1119414232	1.1180487682	G	A	G	T	G	G	T	T	T	A	T	6
FMGS-1_86	9.66666666666667	53,00138376	0.154820748666667	1.751752519	G	C	G	T	A	G	T	T	T	A	T	6
FMGS-1_864	10.6666666666667	56,31900116	0.189824791	1.966009539	G	C	G	T	A	G	T	T	T	A	T	6
FMGS-1_869	9.5	50,54388939	0.1790569705	0.9402985075	G	C	G	T	A	G	T	T	C	G	T	8
FMGS-1_870	9.4	40,14131576	0.2462214482	1.4297677878	G	A	G	T	A	G	T	T	T	A	C	6
FMGS-1_872	7.5	59,16969461	0.161103284	0.8698954705	G	C	G	T	G	G	T	T	C	G	C	10
FMGS-1_883	8	47,39215287	0.201414391	0.9893682065	G	C	G	T	A	G	T	T	C	G	C	9
FMGS-1_889	8.5	67,29785724	0.125873409	0.954347375	G	C	G	T	A	G	T	T	C	G	T	8
FMGS-1_906	8	63,48259721	0.179734468	0.938571429	G	C	G	T	A	G	T	T	C	G	C	9
FMGS-1_917	11	46,79621048	0.158639514	1.29329007275	G	C	G	T	A	G	T	T	T	A	C	7
FMGS-1_97	11.5	50,53985404	0.139508048	1.1049039005	G	A	G	T	G	G	T	T	T	A	T	6
FMGS-2_10	9.5	46,14401101	0.181851648	0.9126760565	T	A	A	C	G	G	C	C	C	A	T	4
FMGS-2_100	9	48,22155724	0.1607645355	0.994779661	G	C	G	T	G	G	C	T	C	G	C	9
FMGS-2_1017	9	63,31671634	0.1743144875	0.9200058755	T	C	G	T	A	G	T	C	C	G	C	9
FMGS-2_1024	8.5	30,96994678	0.1401008585	0.881918919	G	C	G	C	A	G	C	C	C	G	C	6
FMGS-2_1031	12.2	47,91559918	0.192172195	1.3463048602	G	C	A	T	A	G	T	C	C	A	C	6
FMGS-2_1051	12.6666666666667	57,14220303	0.272481067016416	0.502956738250856	T	C	G	C	G	G	T	T	C	G	C	10
FMGS-2_1059	9	57,5108859	0.211238107	1.3622009565	T	C	G	T	A	G	T	T	C	G	C	10
FMGS-2_107	10.5	67,29785721	0.254936702	1.2170840485	T	C	G	T	A	G	T	T	C	G	C	10
FMGS-2_1102	12.6	26,9657669	0.163039798	1.189956249	G	A	A	T	A	G	T	C	C	A	C	5
FMGS-2_1103	9	63,64847809	0.181428212	1.378321678	G	C	A	C	A	G	C	C	C	G	T	4
FMGS-2_111	13.6666666666667	54,10105376	0.320583396795848	0.434171471907321	G	C	G	T	A	G	C	T	C	A	T	6
FMGS-2_1111	10	52,20269809	0.208189367	0.980815508	G	C	A	C	A	G	C	C	C	G	T	4
FMGS-2_1126	10	65,80492939	0.25256546	1.022641329	T	C	G	T	A	G	C	T	C	G	T	8
FMGS-2_1137	12	26,01189317	0.115866204565541	0.456136464333186	T	C	G	T	G	G	T	T	C	A	C	10
FMGS-2_12	9.5	37,93290796	0.0927607135	0.9376214575	T	A	G	T	G	G	T	C	C	A	C	8
FMGS-2_121	11	57,08690941	0.326229210150242	0.432209469153515	T	C	G	C	G	G	T	T	C	G	C	10
FMGS-2_131	9	27,32056763	0.15094082	0.9465485075	G	C	G	T	G	G	C	C	C	G	C	8
FMGS-2_140	8.5	43,74277375	0.1482308295	1.1784285715	T	A	G	T	G	G	C	C	C	G	C	8
FMGS-2_148	9	43,411012	0.1810894635	1.019155844	T	C	G	T	A	G	C	C	C	G	C	8
FMGS-2_160	24.3333333333333	49,17992129	0.260399026438013	0.480549199084668	G	C	G	T	A	G	C	C	C	A	T	5
FMGS-2_164	10	45,73334417	0.3738375315	1.1078177255	G	C	G	T	A	G	C	C	C	G	C	7
FMGS-2_17	11.5	47,13929621	0.0998744385	0.865822785	T	A	A	C	A	G	T	C	C	A	T	4
FMGS-2_19	8.5	44,23638099	0.224533997	0.9083237985	T	A	G	T	G	G	T	T	C	A	T	8
FMGS-2_24	11	56,42862491	0.1110531485	0.870236842	T	C	G	C	A	G	C	T	C	A	T	6
FMGS-2_26	8	57,34096969	0.1947241025	1.1655462185	G	A	A	T	G	G	C	C	C	G	T	5
FMGS-2_265	9	73,60133026	0.5421956855	1.5315789475	T	C	G	T	G	G	C	T	C	A	C	9
FMGS-2_292	14	59,75334952	0.45771079375	1.38100499	G	A	A	T	G	G	T	C	C	G	C	7
FMGS-2_296	14.5	38,21955516	0.1549022995	1.22289959	G	A	G	C	A	G	C	C	C	A	T	3
FMGS-2_299	12.6666666666667	63,16920796	0.116317869633892	0.447025770475905	G	C	G	T	A	G	C	T	C	A	T	6
FMGS-2_307	8.5	36,94165807	0.251887963	1.296710526	T	C	G	T	A	G	C	T	C	G	C	9
FMGS-2_31	9.5	57,75567189	0.1913366145	1.0452272725	G	A	G	T	A	G	T	T	C	G	T	7
FMGS-2_33	8.5	47,38811752	0.142895536	0.96953125	T	A	A	C	A	G	C	C	C	G	T	4
FMGS-2_375	8	47,39215287	0.229530542	1.253486842	T	C	G	T	A	G	T	T	C	G	C	10
FMGS-2_40	14.5	49,30592662	0.2511069585	1.505625	G	C	A	C	G	G	T	C	C	A	C	6
FMGS-2_429	14	55,37900956	0.23806513	1.41993471933333	G	A	G	T	G	G	C	C	C	G	T	6
FMGS-2_43	10	54,02335232	0.1185056225	1.2773064685	T	A	G	C	G	G	C	T	C	G	C	8
FMGS-2_450	9	54,856792	0.4805434035	1.414658385	T	C	G	T	G	G	T	T	C	G	C	11
FMGS-2_472	10.6666666666667	73,12206014	0.286934349203663	0.376498414234263	T	C	G	C	G	G	T	T	C	G	C	10
FMGS-2_476	9	50,37800853	0.1468758345	1.174712644	T	C	G	T	G	G	C	T	C	G	C	10
FMGS-2_48	10	48,79810491	0.139508048	1.1468579235	T	C	G	T	A	G	C	T	C	A	T	7
FMGS-2_51	10	32,37589882	0.1466217725	0.8838299025	G	A	A	C	G	G	C	C	C	A	C	4
FMGS-2_524	6.5	48,71919982	0.1875256905	0.990714286	G	C	G	C	G	G	C	T	C	G	T	7
FMGS-2_551	8	39,92751373	0.188880686	1.2638955685	G	C	G	C	G	G	C	C	C	G	C	7
FMGS-2_56	11.6	47,05301866	0.1615493036	1.3412187582	G	A	A	C	G	G	T	C	C	A	C	5
FMGS-2_60	13	53,60865013	0.193707856	0.9393382355	T	A	G	C	A	G	C	C	C	A	T	4
FMGS-2_602	7.5	53,19798331	0.251887963	0.9323369565	G	C	G	T	G	G	C	C	C	G	C	8
FMGS-2_610	11.3333333333333	48,79286593	0.313695504503488	0.479450809238043	T	C	G	T	G	G	T	T	C	A	C	10
FMGS-2_617	8.5	36,60989634	0.2064956235	0.8477772225	T	C	G	T	A	G	C	C	C	G	C	8
FMGS-2_642	8	20,85121375	0.1279059015	0.866828396	T	C	G	T	G	G	C	T	C	G	T	9
FMGS-2_655	14	50,99238213	0.2201114435	1.36875	G	C	G	T	G	G	C	C	C	G	T	7
FMGS-2_656	9.5	48,8850807	0.1621195305	1.173588517	T	C	G	T	G	G	C	T	C	G	C	10
FMGS-2_673	10	48,05567636	0.24138675	1.3024780785	T	C	G	T	A	G	C	T	C	G	C	9
FMGS-2_711	11.6666666666667	62,22921637	0.116656618435155	0.394138102334824	T	C	G	T	A	G	T	C	C	A	C	8
FMGS-2_714	10	72,10840243	0.2745841325	1.275848416	T	C	G	T	A	G	T	T	C	G	C	10
FMGS-2_730	9	52,36857897	0.1790569705	0.9433846155	T	C	G	T	G	G	T	C	C	G	C	10
FMGS-2_737	9	62,15555029	0.3887424785	1.378029661	T	C	G	T	A	G	C	C	C	G	C	8
FMGS-2_752	15.6666666666667	44,504597	0.133956331666667	1.045091478	G	A	G	T	A	G	C	C	C	G	T	5
FMGS-2_763	9.5	54,19326851	0.2403705035	1.0431199595	T	C	G	T	G	G	T	C	C	G	C	10
FMGS-2_794	11.6666666666667	54,26693463	0.141611113461575	0.461917066568229	T	C	G	T	G	G	T	T	C	A	C	10
FMGS-2_82	12.25	37,80178112	0.22228037675	1.17581392675	G	A	A	C	G	G	T	C	C	A	C	5
FMGS-2_822	18.3333333333333	51,6559056	0.151910018	1.050882065	G	C	G	T	G	G	C	C	C	G	T	7
FMGS-2_826	11	56,68148156	0.3799350095	1.3272727275	G	C	G	T	A	G	C	C	C	G	C	7
FMGS-2_894	16.6666666666667	54,66019244	0.252066747	1.22815181766667	G	C	A	T	G	G	T	C	C	G	C	8
FMGS-2_896	12	35,02475375	0.177857235196781	0.393434343434344	T	C	G	T	A	G	T	C	C	A	C	8
FMGS-2_9	9.5	32,04413708	0.2949937475	0.9399046265	T	A	G	T	G	G	T	T	C	G	T	9
FMGS-2_90	8.5	40,09339463	0.1844769515	1.0146115465	T	A	G	T	G	G	C	T	C	G	C	9
FMGS-2_914	8.5	38,4345859	0.219029329	1.029055367	G	C	A	C	A	G	C	C	C	G	T	4
FMGS-2_934	11	64,86800967	0.231020409333333	1.09257293033333	G	C	G	C	A	G	C	C	C	G	T	5
FMGS-2_942	12.6	39,42249865	0.1912236984	1.135969512	G	A	A	C	A	G	T	C	C	A	C	4
FMGS-2_957	9.5	44,24041636	0.213609348	0.970568182	T	C	G	T	A	G	T	T	C	G	C	10
FMGS-2_98	12.6666666666667	50,23050013	0.313921337037664	0.422073760057715	T	C	G	T	G	G	T	C	C	A	C	9
FMGS-2_982	9	47,06039112	0.3257352015	1.372146402	T	C	G	T	G	G	T	T	C	G	C	11
