# Supplementary material for: Marker Assisted Selection of Malic-Consuming Saccharomyces cerevisiae Strains for Winemaking. Efficiency and Limits of a QTL’s Driven Breeding Program
Source: J Fungi (Basel). 2021 Apr 15;7(4):304. doi: 10.3390/jof7040304 (PMC8071496; doi:10.3390/jof7040304)
Supplement: Supplementary file 1 [file jof-07-00304-s001.zip › Table S5.csv]

	locus effect *	pairwise interaction effect *
		II_661	IV_31	IV_360	IV_414	VII_427	XI_382	XI_632	XV_1052	XV_491
II_661	ns	NA
IV_31	0.03	ns	NA
IV_360	ns	ns	ns	NA
IV_414	ns	ns	ns	ns	NA
VII_427	ns	ns	ns	ns	ns	NA
XI_382	ns	ns	ns	ns	ns	ns	NA
XI_632	0.04	ns	ns	ns	ns	ns	ns	NA
XV_1052	ns	ns	ns	ns	ns	ns	0.00336917454273103	0.214709232887411	NA
XV_491	ns	0.0112453043676761	ns	ns	ns	ns	ns	ns	ns	NA
* full model ANOVA: Locus1*Locus2
