# Supplementary material for: Marker Assisted Selection of Malic-Consuming Saccharomyces cerevisiae Strains for Winemaking. Efficiency and Limits of a QTL’s Driven Breeding Program
Source: J Fungi (Basel). 2021 Apr 15;7(4):304. doi: 10.3390/jof7040304 (PMC8071496; doi:10.3390/jof7040304)
Supplement: Supplementary file 1 [file jof-07-00304-s001.zip › Table S6.xlsx]

## Sheet: Results_ANOVA
	Strain		Must		Temperature		Malic_acid		Nitrogen		Residuals
	%	p-value	%	p-value	%	p-value	%	p-value	%	p-value	%	p-value
ALL	26.6	***	55.2	***	0.2		1.0	**	3.6	***	13.4	-
M15	74.8	***	-	-	-	-	0.9	.	7.9	***	16.3	-
SB16	60.5	***	-	-	-	-	11.8	***	13.8	***	13.8	-
Signif. codes: 0 ‘***’ 0.001 ‘**’ 0.01 ‘*’ 0.05 ‘.’ 0.1 ‘ ’ 1
